# Supplementary material for: A Network Based Method for Analysis of lncRNA-Disease Associations and Prediction of lncRNAs Implicated in Diseases
Source: PLoS One. 2014 Jan 31;9(1):e87797. doi: 10.1371/journal.pone.0087797 (PMC3909255; doi:10.1371/journal.pone.0087797)
Supplement: Table S1 — 20 tests on random networks to show that the propagation method converges. We did 20 tests. In test (), we applied the propagation method on 100 random networks with the mean square deviation threshold between -th iteration and -th iteration being 10E-. The average iteration times were calculated and listed. (XLSX) [file pone.0087797.s001.xlsx]

## Sheet: Sheet1
Test NO.	Number of random networks	Average iteration times	Mean square deviation threshold
1	100	3	0.1
2	100	3	0.01
3	100	3	0.001
4	100	3	0.0001
5	100	3	1e-05
6	100	4	1e-06
7	100	4	1e-07
8	100	4	1e-08
9	100	4	1e-09
10	100	5	1e-10
11	100	5	1e-11
12	100	5	1e-12
13	100	5	1e-13
14	100	5	1e-14
15	100	6	1e-15
16	100	6	1e-16
17	100	6	1e-17
18	100	6	1e-18
19	100	6.42	1e-19
20	100	7	1e-20
